# Supplementary material for: Integrated transcriptomic and metabolomic analysis reveals zinc oxide nanoparticles associated modulation of salt stress responses in Glycyrrhiza uralensis
Source: Front Plant Sci. 2026 Mar 3;17:1767899. doi: 10.3389/fpls.2026.1767899 (PMC12992307; doi:10.3389/fpls.2026.1767899)
Supplement: Supplementary file 2 [file Table1.xlsx]

## Sheet: Supplementary Table S1
	Supplementary Table S2 The statistic of DEMs in different comparsions							Supplementary Table S2 The statistic of DEMs in different comparsions DEMs between the union of Ck vs CK+ZnNP									Supplementary Table S2 The statistic of DEMs in different comparsions DEMs between the union of Ck vs M+ZnNP									Supplementary Table S2 The statistic of DEMs in different comparsions DEMs between the union of M vs M+ZnNP										Supplementary Table S2 The statistic of DEMs of four groups
	DEMs between Ck vs M
	Index	Compounds	Class	Formula	Up/Down				Index	Compounds	Class	Formula	Up/Down					Index	Compounds	Class	Formula	Up/Down					Index	Compounds	Class	Formula	Up/Down						Index	Compounds	Class	Formula
	A0D8	Isoquercitrin	Shikimates and Phenylpropanoids	C21H20O12	Up				A0D8	Isoquercitrin	Shikimates and Phenylpropanoids	C21H20O12	Up					A0B6	4',7-Dihydroxyflavone	Shikimates and Phenylpropanoids	C15H10O4	Up					A0B6	4',7-Dihydroxyflavone	Shikimates and Phenylpropanoids	C15H10O4	Up						A0D8	Isoquercitrin	Shikimates and Phenylpropanoids	C21H20O12
	A0N9	Kaempferol 3-O-beta-sophoroside	Shikimates and Phenylpropanoids	C27H30O16	Up				A0J6	Robinetin	Shikimates and Phenylpropanoids	C15H10O7	Up					A0D8	Isoquercitrin	Shikimates and Phenylpropanoids	C21H20O12	Up					A0K2	Tamarixetin	Shikimates and Phenylpropanoids	C16H12O7	Up						A0N9	Kaempferol 3-O-beta-sophoroside	Shikimates and Phenylpropanoids	C27H30O16
	A0P6	Vestitol	Shikimates and Phenylpropanoids	C16H16O4	Up				A0N6	Trifolin	Shikimates and Phenylpropanoids	C21H20O11	Up					A0P6	Vestitol	Shikimates and Phenylpropanoids	C16H16O4	Up					A0L7	Irisolidone	Shikimates and Phenylpropanoids	C17H14O6	Up						A0P6	Vestitol	Shikimates and Phenylpropanoids	C16H16O4
	A1E6	4-Aminohippuric acid	Amino acids and Peptides	C9H10N2O3	Up				A0P6	Vestitol	Shikimates and Phenylpropanoids	C16H16O4	Up					A0T0	Valine	Amino acids and Peptides	C5H11NO2	Up					A0P6	Vestitol	Shikimates and Phenylpropanoids	C16H16O4	Up						A1E6	4-Aminohippuric acid	Amino acids and Peptides	C9H10N2O3
	A1S9	Vanillic acid	Shikimates and Phenylpropanoids	C8H8O4	Up				A0Q9	Plantagoside	Shikimates and Phenylpropanoids	C21H22O12	Up					A0V4	Pyridoxine	Alkaloids	C8H11NO3	Up					A0S4	4-Aminobutyric Acid	Amino acids and Peptides	C4H9NO2	Up						A1S9	Vanillic acid	Shikimates and Phenylpropanoids	C8H8O4
	A2B7	Resveratrol	Shikimates and Phenylpropanoids	C14H12O3	Up				A0V4	Pyridoxine	Alkaloids	C8H11NO3	Up					A1A1	Uric acid	Alkaloids	C5H4N4O3	Up					A0T0	Valine	Amino acids and Peptides	C5H11NO2	Up						A2B7	Resveratrol	Shikimates and Phenylpropanoids	C14H12O3
	A3K1	Sinapinic acid	Shikimates and Phenylpropanoids	C11H12O5	Up				A0Y6	Nicotinic Acid	Alkaloids	C6H5NO2	Up					A1S3	Hordenine	Alkaloids	C10H15NO	Up					A0V4	Pyridoxine	Alkaloids	C8H11NO3	Up						A3K1	Sinapinic acid	Shikimates and Phenylpropanoids	C11H12O5
	A3V5	Tectochrysin	Shikimates and Phenylpropanoids	C16H12O4	Up				A1S3	Hordenine	Alkaloids	C10H15NO	Up					A1S9	Vanillic acid	Shikimates and Phenylpropanoids	C8H8O4	Up					A0V5	1-Methyl-L-Histidine	Amino acids and Peptides	C7H11N3O2	Up						A3V5	Tectochrysin	Shikimates and Phenylpropanoids	C16H12O4
	A3X3	Scopolin	Shikimates and Phenylpropanoids	C16H18O9	Up				A2B7	Resveratrol	Shikimates and Phenylpropanoids	C14H12O3	Up					A2B7	Resveratrol	Shikimates and Phenylpropanoids	C14H12O3	Up					A0Y6	Nicotinic Acid	Alkaloids	C6H5NO2	Up						A3X3	Scopolin	Shikimates and Phenylpropanoids	C16H18O9
	A3Z9	Eleutheroside B	Terpenoids	C17H24O9	Up				A3K1	Sinapinic acid	Shikimates and Phenylpropanoids	C11H12O5	Up					A2U5	Daidzin	Shikimates and Phenylpropanoids	C21H20O9	Up					A1A1	Uric acid	Alkaloids	C5H4N4O3	Up						A3Z9	Eleutheroside B	Terpenoids	C17H24O9
	A4I3	Polydatin	Shikimates and Phenylpropanoids	C20H22O8	Up				A3R0	Kaempferol	Shikimates and Phenylpropanoids	C15H10O6	Up					A3K1	Sinapinic acid	Shikimates and Phenylpropanoids	C11H12O5	Up					A1A9	4-Pyridoxic Acid	Alkaloids	C8H9NO4	Up						A4I3	Polydatin	Shikimates and Phenylpropanoids	C20H22O8
	A5G5	Nicotiflorin	Shikimates and Phenylpropanoids	C27H30O15	Up				A3V5	Tectochrysin	Shikimates and Phenylpropanoids	C16H12O4	Up					A3R9	Isoliquiritigenin	Shikimates and Phenylpropanoids	C15H12O4	Up					A1S3	Hordenine	Alkaloids	C10H15NO	Up						A5G5	Nicotiflorin	Shikimates and Phenylpropanoids	C27H30O15
	A5G6	Rutin	Shikimates and Phenylpropanoids	C27H30O16	Up				A3X3	Scopolin	Shikimates and Phenylpropanoids	C16H18O9	Up					A3V5	Tectochrysin	Shikimates and Phenylpropanoids	C16H12O4	Up					A2U5	Daidzin	Shikimates and Phenylpropanoids	C21H20O9	Up						A5G6	Rutin	Shikimates and Phenylpropanoids	C27H30O16
	A5I6	Diosmin	Shikimates and Phenylpropanoids	C28H32O15	Up				A4I3	Polydatin	Shikimates and Phenylpropanoids	C20H22O8	Up					A3Z9	Eleutheroside B	Terpenoids	C17H24O9	Up					A3R9	Isoliquiritigenin	Shikimates and Phenylpropanoids	C15H12O4	Up						A5I6	Diosmin	Shikimates and Phenylpropanoids	C28H32O15
	A5N9	Icariin	Shikimates and Phenylpropanoids	C33H40O15	Up				A5G5	Nicotiflorin	Shikimates and Phenylpropanoids	C27H30O15	Up					A5G5	Nicotiflorin	Shikimates and Phenylpropanoids	C27H30O15	Up					A3V5	Tectochrysin	Shikimates and Phenylpropanoids	C16H12O4	Up						A5N9	Icariin	Shikimates and Phenylpropanoids	C33H40O15
	A6M5	3,4-Dihydroxybenzoic acid	Shikimates and Phenylpropanoids	C7H6O4	Up				A5G6	Rutin	Shikimates and Phenylpropanoids	C27H30O16	Up					A5G6	Rutin	Shikimates and Phenylpropanoids	C27H30O16	Up					A3W3	Tectorigenin	Shikimates and Phenylpropanoids	C16H12O6	Up						A6M5	3,4-Dihydroxybenzoic acid	Shikimates and Phenylpropanoids	C7H6O4
	A6N8	Tyrosol	Shikimates and Phenylpropanoids	C8H10O2	Up				A5I6	Diosmin	Shikimates and Phenylpropanoids	C28H32O15	Up					A5I6	Diosmin	Shikimates and Phenylpropanoids	C28H32O15	Up					A7L0	Abrine	Amino acids and Peptides	C12H14N2O2	Up						A6N8	Tyrosol	Shikimates and Phenylpropanoids	C8H10O2
	A6S1	DL-3-Phenyllactic acid	Shikimates and Phenylpropanoids	C9H10O3	Up				A5L1	Procyanidin B2, (+)-	Shikimates and Phenylpropanoids	C30H26O12	Up					A5L1	Procyanidin B2, (+)-	Shikimates and Phenylpropanoids	C30H26O12	Up					A7L1	Pseudouridine	Carbohydrates	C9H12N2O6	Up						A6S1	DL-3-Phenyllactic acid	Shikimates and Phenylpropanoids	C9H10O3
	A7L0	Abrine	Amino acids and Peptides	C12H14N2O2	Up				A5N9	Icariin	Shikimates and Phenylpropanoids	C33H40O15	Up					A5N9	Icariin	Shikimates and Phenylpropanoids	C33H40O15	Up					A7S2	Orsellinic acid	Shikimates and Phenylpropanoids	C8H8O4	Up						A7L0	Abrine	Amino acids and Peptides	C12H14N2O2
	A7L1	Pseudouridine	Carbohydrates	C9H12N2O6	Up				A6M3	Salicylic acid	Shikimates and Phenylpropanoids	C7H6O3	Up					A6S1	DL-3-Phenyllactic acid	Shikimates and Phenylpropanoids	C9H10O3	Up					A8E0	N,N-Dimethylguanosine	Carbohydrates	C12H17N5O5	Up						A7L1	Pseudouridine	Carbohydrates	C9H12N2O6
	A8H3	DL-Tryptophan	Amino acids and Peptides	C11H12N2O2	Up				A6N8	Tyrosol	Shikimates and Phenylpropanoids	C8H10O2	Up					A7L0	Abrine	Amino acids and Peptides	C12H14N2O2	Up					A8H3	DL-Tryptophan	Amino acids and Peptides	C11H12N2O2	Up						A8H3	DL-Tryptophan	Amino acids and Peptides	C11H12N2O2
	A8P5	Tetrahydroepiberberine	Alkaloids	C20H21NO4	Up				A6W0	Umbelliferone	Shikimates and Phenylpropanoids	C9H6O3	Up					A7L1	Pseudouridine	Carbohydrates	C9H12N2O6	Up					A8H6	Isoquinoline	Alkaloids	C9H7N	Up						A8P5	Tetrahydroepiberberine	Alkaloids	C20H21NO4
	A9A4	(+)-Bicuculline	Alkaloids	C20H17NO6	Up				A7L0	Abrine	Amino acids and Peptides	C12H14N2O2	Up					A7S2	Orsellinic acid	Shikimates and Phenylpropanoids	C8H8O4	Up					A8I3	Seneciphylline	Alkaloids	C18H23NO5	Up						A9A4	(+)-Bicuculline	Alkaloids	C20H17NO6
	B2L6	5-Caffeoylshikimic acid	Shikimates and Phenylpropanoids	C16H16O8	Up				A7L1	Pseudouridine	Carbohydrates	C9H12N2O6	Up					A8E0	N,N-Dimethylguanosine	Carbohydrates	C12H17N5O5	Up					A8Q3	4-Methyl-5-thiazoleethanol	Alkaloids	C6H9NOS	Up						B2L6	5-Caffeoylshikimic acid	Shikimates and Phenylpropanoids	C16H16O8
	C0R5	Gatifloxacin	Alkaloids	C19H22FN3O4	Up				A7S2	Orsellinic acid	Shikimates and Phenylpropanoids	C8H8O4	Up					A8H3	DL-Tryptophan	Amino acids and Peptides	C11H12N2O2	Up					B1H2	4-Isopropylbenzoic acid	Terpenoids	C10H12O2	Up						C0R5	Gatifloxacin	Alkaloids	C19H22FN3O4
	C0T9	Pyropheophorbide-a	Alkaloids	C33H34N4O3	Up				A8E0	N,N-Dimethylguanosine	Carbohydrates	C12H17N5O5	Up					A8H6	Isoquinoline	Alkaloids	C9H7N	Up					B1O4	N-Acetyl-L-glutamic acid	Amino acids and Peptides	C7H11NO5	Up						C0T9	Pyropheophorbide-a	Alkaloids	C33H34N4O3
	C3F6	Tropine	Alkaloids	C8H15NO	Up				B5X9	Cytosar	Carbohydrates	C9H13N3O5	Up					A8I3	Seneciphylline	Alkaloids	C18H23NO5	Up					B4B1	Dalbergin	Shikimates and Phenylpropanoids	C16H12O4	Up						C3F6	Tropine	Alkaloids	C8H15NO
	C3J7	Toyocamycin	Carbohydrates	C12H13N5O4	Up				C3F6	Tropine	Alkaloids	C8H15NO	Up					A8Q3	4-Methyl-5-thiazoleethanol	Alkaloids	C6H9NOS	Up					B4W4	Jaranol	Shikimates and Phenylpropanoids	C17H14O6	Up						C3J7	Toyocamycin	Carbohydrates	C12H13N5O4
	C4S5	Verbenalin	Terpenoids	C17H24O10	Up				C4K7	Tubercidin	Carbohydrates	C11H14N4O4	Up					A9A4	(+)-Bicuculline	Alkaloids	C20H17NO6	Up					B5N3	Kaempferol 3-methyl ether	Shikimates and Phenylpropanoids	C16H12O6	Up						C4S5	Verbenalin	Terpenoids	C17H24O10
	C6D5	Spiraeoside	Shikimates and Phenylpropanoids	C21H20O12	Up				C6D5	Spiraeoside	Shikimates and Phenylpropanoids	C21H20O12	Up					B1O4	N-Acetyl-L-glutamic acid	Amino acids and Peptides	C7H11NO5	Up					B5X9	Cytosar	Carbohydrates	C9H13N3O5	Up						C6D5	Spiraeoside	Shikimates and Phenylpropanoids	C21H20O12
	C6J7	Tetrahydrocurcumin	Shikimates and Phenylpropanoids	C21H24O6	Up				C6Y9	Marein	Shikimates and Phenylpropanoids	C21H22O11	Up					B4B1	Dalbergin	Shikimates and Phenylpropanoids	C16H12O4	Up					B5Z9	Cyclosporin A	Amino acids and Peptides	C62H111N11O12	Up						C6J7	Tetrahydrocurcumin	Shikimates and Phenylpropanoids	C21H24O6
	C6Y9	Marein	Shikimates and Phenylpropanoids	C21H22O11	Up				C7Y2	Terbinafine	Fatty acids	C21H25N	Up					B4W3	Licoricone	Shikimates and Phenylpropanoids	C22H22O6	Up					B7U4	7,8-Dihydroxyflavone	Shikimates and Phenylpropanoids	C15H10O4	Up						C6Y9	Marein	Shikimates and Phenylpropanoids	C21H22O11
	C8P7	Androsin	Others	C15H20O8	Up				C7Y8	Oxysophocarpine		C15H22N2O2	Up					B5W1	Riboflavin	Alkaloids	C17H20N4O6	Up					B8N2	Cyaonoside B	Terpenoids	C48H76O18	Up						C8P7	Androsin	Others	C15H20O8
	C9S1	(-)-Syringaresinol	Shikimates and Phenylpropanoids	C22H26O8	Up				C8E8	2'-O-Methyladenosine	Carbohydrates	C11H15N5O4	Up					B5X9	Cytosar	Carbohydrates	C9H13N3O5	Up					C2E1	Ononin	Shikimates and Phenylpropanoids	C22H22O9	Up						C9S1	(-)-Syringaresinol	Shikimates and Phenylpropanoids	C22H26O8
	D0K3	H-Trp-NH2.HCl	Amino acids and Peptides	C11H13N3O	Up				C9S1	(-)-Syringaresinol	Shikimates and Phenylpropanoids	C22H26O8	Up					B5Z9	Cyclosporin A	Amino acids and Peptides	C62H111N11O12	Up					C3E2	9,10-Epoxystearic acid	Fatty acids	C18H34O3	Up						D0K3	H-Trp-NH2.HCl	Amino acids and Peptides	C11H13N3O
	D2B7	Sinapaldehyde	Shikimates and Phenylpropanoids	C11H12O4	Up				D0C6	N-Formylcytisine	Alkaloids	C12H14N2O2	Up					B7U4	7,8-Dihydroxyflavone	Shikimates and Phenylpropanoids	C15H10O4	Up					C4K7	Tubercidin	Carbohydrates	C11H14N4O4	Up						D2B7	Sinapaldehyde	Shikimates and Phenylpropanoids	C11H12O4
	D2H2	3'-Hydroxypterostilbene	Shikimates and Phenylpropanoids	C16H16O4	Up				D0K3	H-Trp-NH2.HCl	Amino acids and Peptides	C11H13N3O	Up					C0H9	Bacoside A3	Terpenoids	C47H76O18	Up					C4S5	Verbenalin	Terpenoids	C17H24O10	Up						D2H2	3'-Hydroxypterostilbene	Shikimates and Phenylpropanoids	C16H16O4
	D2K2	Orcinol glucoside	Polyketides	C13H18O7	Up				D0O9	Isomucronulatol	Shikimates and Phenylpropanoids	C17H18O5	Up					C2E1	Ononin	Shikimates and Phenylpropanoids	C22H22O9	Up					C6Y9	Marein	Shikimates and Phenylpropanoids	C21H22O11	Up						D2K2	Orcinol glucoside	Polyketides	C13H18O7
	D4G9	Licorisoflavan A	Shikimates and Phenylpropanoids	C27H34O5	Up				D0P2	3-O-Caffeoylquinic acid methyl ester	Shikimates and Phenylpropanoids	C17H20O9	Up					C3E2	9,10-Epoxystearic acid	Fatty acids	C18H34O3	Up					C7Y2	Terbinafine	Fatty acids	C21H25N	Up						D4G9	Licorisoflavan A	Shikimates and Phenylpropanoids	C27H34O5
	D5H9	6,8-dihydroxy-3-methyl-isochromen-1-one	Shikimates and Phenylpropanoids	C10H8O4	Up				D1F7	Corynoxidine		C21H25NO5	Up					C4H4	Drospirenone	Terpenoids	C24H30O3	Up					C8E8	2'-O-Methyladenosine	Carbohydrates	C11H15N5O4	Up						D5H9	6,8-dihydroxy-3-methyl-isochromen-1-one	Shikimates and Phenylpropanoids	C10H8O4
	D5I3	p-Coumaryl alcohol 4-O-glucoside	Shikimates and Phenylpropanoids	C15H20O7	Up				D1O3	H-Val-Ala-OH	Amino acids and Peptides	C8H16N2O3	Up					C4K7	Tubercidin	Carbohydrates	C11H14N4O4	Up					D0K3	H-Trp-NH2.HCl	Amino acids and Peptides	C11H13N3O	Up						D5I3	p-Coumaryl alcohol 4-O-glucoside	Shikimates and Phenylpropanoids	C15H20O7
	D5K9	Ethisterone	Others	C21H28O2	Up				D1Z7	Licochalcone E	Shikimates and Phenylpropanoids	C21H22O4	Up					C4S5	Verbenalin	Terpenoids	C17H24O10	Up					D0O9	Isomucronulatol	Shikimates and Phenylpropanoids	C17H18O5	Up						D5K9	Ethisterone	Others	C21H28O2
	D5R0	(2R,3R)-3-hydroxy-5,7-dimethoxy-2-(4-methoxyphenyl)chroman-4-one	Shikimates and Phenylpropanoids	C18H18O6	Up				D2H2	3'-Hydroxypterostilbene	Shikimates and Phenylpropanoids	C16H16O4	Up					C6D5	Spiraeoside	Shikimates and Phenylpropanoids	C21H20O12	Up					D0U0	Ethyl ferulate	Shikimates and Phenylpropanoids	C12H14O4	Up						D5R0	(2R,3R)-3-hydroxy-5,7-dimethoxy-2-(4-methoxyphenyl)chroman-4-one	Shikimates and Phenylpropanoids	C18H18O6
	D5W8	Coumarin deriv	Shikimates and Phenylpropanoids	C19H18O5	Up				D2Z8	Megestrol Acetate	Terpenoids	C24H32O4	Up					C6J7	Tetrahydrocurcumin	Shikimates and Phenylpropanoids	C21H24O6	Up					D0Z3	Crenulatin	Terpenoids	C11H20O6	Up						D5W8	Coumarin deriv	Shikimates and Phenylpropanoids	C19H18O5
	D5Y7	Ferulamide	Shikimates and Phenylpropanoids	C10H11NO3	Up				D3B0	1-[(3,4-diethoxyphenyl)methyl]-6,7-diethoxy-3,4-dihydroisoquinoline	Shikimates and Phenylpropanoids	C24H31NO4	Up					C6Y9	Marein	Shikimates and Phenylpropanoids	C21H22O11	Up					D1O3	H-Val-Ala-OH	Amino acids and Peptides	C8H16N2O3	Up						D5Y7	Ferulamide	Shikimates and Phenylpropanoids	C10H11NO3
	D6H8	Pinellic acid	Fatty acids	C18H34O5	Up				D5O9	Licochalcone a	Shikimates and Phenylpropanoids	C21H22O4	Up					C7Y2	Terbinafine	Fatty acids	C21H25N	Up					D2H2	3'-Hydroxypterostilbene	Shikimates and Phenylpropanoids	C16H16O4	Up						D6H8	Pinellic acid	Fatty acids	C18H34O5
	D6O6	Licoarylcoumarin	Shikimates and Phenylpropanoids	C21H20O6	Up				D5R0	(2R,3R)-3-hydroxy-5,7-dimethoxy-2-(4-methoxyphenyl)chroman-4-one	Shikimates and Phenylpropanoids	C18H18O6	Up					C8E8	2'-O-Methyladenosine	Carbohydrates	C11H15N5O4	Up					D2M1	Loureirin C	Shikimates and Phenylpropanoids	C16H16O4	Up						D6O6	Licoarylcoumarin	Shikimates and Phenylpropanoids	C21H20O6
	D6O7	kaempferol 7-O-glucoside	Shikimates and Phenylpropanoids	C21H20O11	Up				D5V6	Myricetin 3-galactoside	Shikimates and Phenylpropanoids	C21H20O13	Up					C8P7	Androsin		C15H20O8	Up					D3X0	Yakuchinone-A	Shikimates and Phenylpropanoids	C20H24O3	Up						D6O7	kaempferol 7-O-glucoside	Shikimates and Phenylpropanoids	C21H20O11
	D6Y3	Sibiricose A3	Shikimates and Phenylpropanoids	C19H26O13	Up				D6H8	Pinellic acid	Fatty acids	C18H34O5	Up					D0K3	H-Trp-NH2.HCl	Amino acids and Peptides	C11H13N3O	Up					D4X6	6,2'-Dihydroxyflavone	Shikimates and Phenylpropanoids	C15H10O4	Up						D6Y3	Sibiricose A3	Shikimates and Phenylpropanoids	C19H26O13
	D7A6	Fabiatrin	Shikimates and Phenylpropanoids	C21H26O13	Up				D7A6	Fabiatrin	Shikimates and Phenylpropanoids	C21H26O13	Up					D0O9	Isomucronulatol	Shikimates and Phenylpropanoids	C17H18O5	Up					D4Y6	(-)-Salutaridine	Alkaloids	C19H21NO4	Up						D7A6	Fabiatrin	Shikimates and Phenylpropanoids	C21H26O13
	D7T3	4-(3,4-Dihydroxyphenyl)-5-beta-D-glucopyranosyloxy-7-methoxycoumarin	Shikimates and Phenylpropanoids	C22H22O11	Up				D7T4	1-O-feruloyl-beta-D-glucose	Shikimates and Phenylpropanoids	C16H20O9	Up					D0Z3	Crenulatin	Terpenoids	C11H20O6	Up					D5P8	Pratol	Shikimates and Phenylpropanoids	C16H12O4	Up						D7T3	4-(3,4-Dihydroxyphenyl)-5-beta-D-glucopyranosyloxy-7-methoxycoumarin	Shikimates and Phenylpropanoids	C22H22O11
	D7T4	1-O-feruloyl-beta-D-glucose	Shikimates and Phenylpropanoids	C16H20O9	Up				D8F3	Tuberosin	Shikimates and Phenylpropanoids	C20H18O5	Up					D1O3	H-Val-Ala-OH	Amino acids and Peptides	C8H16N2O3	Up					D5V6	Myricetin 3-galactoside	Shikimates and Phenylpropanoids	C21H20O13	Up						D7T4	1-O-feruloyl-beta-D-glucose	Shikimates and Phenylpropanoids	C16H20O9
	D8K8	(2S,3R,4S,5S,6R)-2-(4-allyl-2-methoxy-phenoxy)-6-[[(2R,3R,4R)-3,4-dihydroxy-4-(hydroxymethyl)tetrahydrofuran-2-yl]oxymethyl]tetrahydropyran-3,4,5-triol	Shikimates and Phenylpropanoids	C21H30O11	Up				D8K8	(2S,3R,4S,5S,6R)-2-(4-allyl-2-methoxy-phenoxy)-6-[[(2R,3R,4R)-3,4-dihydroxy-4-(hydroxymethyl)tetrahydrofuran-2-yl]oxymethyl]tetrahydropyran-3,4,5-triol	Shikimates and Phenylpropanoids	C21H30O11	Up					D2F0	Noreugenin	Polyketides	C10H8O4	Up					D5W8	Coumarin deriv	Shikimates and Phenylpropanoids	C19H18O5	Up						D8K8	(2S,3R,4S,5S,6R)-2-(4-allyl-2-methoxy-phenoxy)-6-[[(2R,3R,4R)-3,4-dihydroxy-4-(hydroxymethyl)tetrahydrofuran-2-yl]oxymethyl]tetrahydropyran-3,4,5-triol	Shikimates and Phenylpropanoids	C21H30O11
	D8Q4	8-hydroxydec-9-enoic acid	Fatty acids	C10H18O3	Up				D9A3	3-[(2,6-Dihydroxy-3,4-dimethylphenyl)methyl]-2,4-dihydroxy-6-methylbenzaldehyde	Polyketides	C17H18O5	Up					D2H2	3'-Hydroxypterostilbene	Shikimates and Phenylpropanoids	C16H16O4	Up					D6H8	Pinellic acid	Fatty acids	C18H34O5	Up						D8Q4	8-hydroxydec-9-enoic acid	Fatty acids	C10H18O3
	D8Z7	(3S,4S,5R)-4-[(2R,3R)-2,3-dihydroxy-3-[(2S,3R,5R,10R,13R,14S,17S)-2,3,14-trihydroxy-10,13-dimethyl-6-oxo-2,3,4,5,9,11,12,15,16,17-decahydro-1H-cyclopenta[a]phenanthren-17-yl]butyl]-3,5-dimethyl-tetrahydrofuran-2-one	Terpenoids	C29H44O8	Up				D9C5	(2R,3R,4S,5S,6R)-2-[4-hydroxy-2,3-bis[(4-hydroxy-3,5-dimethoxy-phenyl)methyl]butoxy]-6-(hydroxymethyl)tetrahydropyran-3,4,5-triol	Shikimates and Phenylpropanoids	C28H40O13	Up					D2J5	Echinatin	Shikimates and Phenylpropanoids	C16H14O4	Up					D7T4	1-O-feruloyl-beta-D-glucose	Shikimates and Phenylpropanoids	C16H20O9	Up						D8Z7	(3S,4S,5R)-4-[(2R,3R)-2,3-dihydroxy-3-[(2S,3R,5R,10R,13R,14S,17S)-2,3,14-trihydroxy-10,13-dimethyl-6-oxo-2,3,4,5,9,11,12,15,16,17-decahydro-1H-cyclopenta[a]phenanthren-17-yl]butyl]-3,5-dimethyl-tetrahydrofuran-2-one	Terpenoids	C29H44O8
	D9C5	(2R,3R,4S,5S,6R)-2-[4-hydroxy-2,3-bis[(4-hydroxy-3,5-dimethoxy-phenyl)methyl]butoxy]-6-(hydroxymethyl)tetrahydropyran-3,4,5-triol	Shikimates and Phenylpropanoids	C28H40O13	Up				D9N3	(11E,15Z)-9,10,13-Trihydroxy-11,15-octadecadienoic acid	Fatty acids	C18H32O5	Up					D3X0	Yakuchinone-A	Shikimates and Phenylpropanoids	C20H24O3	Up					D8L1	3,5,7-Trihydroxy-p-menth-1-en-6-one, 5-Tigloyl, 3	Terpenoids	C17H24O6	Up						D9C5	(2R,3R,4S,5S,6R)-2-[4-hydroxy-2,3-bis[(4-hydroxy-3,5-dimethoxy-phenyl)methyl]butoxy]-6-(hydroxymethyl)tetrahydropyran-3,4,5-triol	Shikimates and Phenylpropanoids	C28H40O13
	D9K0	(2R,3R,4S,5S,6R)-2-[[7-hydroxy-1-(4-hydroxy-3-methoxy-phenyl)-3-(hydroxymethyl)-6-methoxy-tetralin-2-yl]methoxy]-6-(hydroxymethyl)tetrahydropyran-3,4,5-triol	Shikimates and Phenylpropanoids	C26H34O11	Up				E0G7	5-chloro-3-[(E)-3,4-dihydroxy-3,5-dimethyl-hept-1-enyl]-7,8-dihydroxy-7-methyl-8H-isochromen-6-one	Polyketides	C19H25ClO6	Up					D3X8	3',4'-Dihydroxyflavone	Shikimates and Phenylpropanoids	C15H10O4	Up					D8O8	Prunetin 4'-O-glucoside	Shikimates and Phenylpropanoids	C22H22O10	Up						D9K0	(2R,3R,4S,5S,6R)-2-[[7-hydroxy-1-(4-hydroxy-3-methoxy-phenyl)-3-(hydroxymethyl)-6-methoxy-tetralin-2-yl]methoxy]-6-(hydroxymethyl)tetrahydropyran-3,4,5-triol	Shikimates and Phenylpropanoids	C26H34O11
	D9N3	(11E,15Z)-9,10,13-Trihydroxy-11,15-octadecadienoic acid	Fatty acids	C18H32O5	Up				E0L2	Dihydroresveratrol 3-O-glucoside	Shikimates and Phenylpropanoids	C20H24O8	Up					D4G9	Licorisoflavan A	Shikimates and Phenylpropanoids	C27H34O5	Up					D8Q4	8-hydroxydec-9-enoic acid	Fatty acids	C10H18O3	Up						D9N3	(11E,15Z)-9,10,13-Trihydroxy-11,15-octadecadienoic acid	Fatty acids	C18H32O5
	E0C2	(E)-1-(3,4-dihydroxy-2,6-dimethoxy-phenyl)-3-phenyl-prop-2-en-1-one	Shikimates and Phenylpropanoids	C17H16O5	Up				E1M5	[(1S,6S,7R)-6-acetoxy-1-(3-methylbutanoyloxy)spiro[4a,5,6,7a-tetrahydro-1H-cyclopenta[c]pyran-7,2'-oxirane]-4-yl]methyl 3-methylbutanoate	Terpenoids	C22H32O8	Up					D4X6	6,2'-Dihydroxyflavone	Shikimates and Phenylpropanoids	C15H10O4	Up					D9N3	(11E,15Z)-9,10,13-Trihydroxy-11,15-octadecadienoic acid	Fatty acids	C18H32O5	Up						E0C2	(E)-1-(3,4-dihydroxy-2,6-dimethoxy-phenyl)-3-phenyl-prop-2-en-1-one	Shikimates and Phenylpropanoids	C17H16O5
	E0R9	Chrysoeriol 7-neohesperidoside	Shikimates and Phenylpropanoids	C28H32O15	Up				E3C7	2,3-bis(hydroxymethyl)-8-methoxy-1-(3,4,5-trimethoxyphenyl)tetralin-6,7-diol	Shikimates and Phenylpropanoids	C22H28O8	Up					D5H9	6,8-dihydroxy-3-methyl-isochromen-1-one	Shikimates and Phenylpropanoids	C10H8O4	Up					E0L2	Dihydroresveratrol 3-O-glucoside	Shikimates and Phenylpropanoids	C20H24O8	Up						E0R9	Chrysoeriol 7-neohesperidoside	Shikimates and Phenylpropanoids	C28H32O15
	E1H6	(2S,3R,4S,5S,6R)-2-[4-[(2R,3R)-4-hydroxy-3-[(4-hydroxy-3-methoxy-phenyl)methyl]-2-(hydroxymethyl)butyl]-2-methoxy-phenoxy]-6-(hydroxymethyl)tetrahydropyran-3,4,5-triol	Shikimates and Phenylpropanoids	C26H36O11	Up				E3K8	2-(hydroxymethyl)-6-[(E)-1-methyl-3-(1,2,4-trihydroxy-2,6,6-trimethyl-cyclohexyl)allyloxy]tetrahydropyran-3,4,5-triol	Terpenoids	C19H34O9	Up					D5I3	p-Coumaryl alcohol 4-O-glucoside	Shikimates and Phenylpropanoids	C15H20O7	Up					E1M5	[(1S,6S,7R)-6-acetoxy-1-(3-methylbutanoyloxy)spiro[4a,5,6,7a-tetrahydro-1H-cyclopenta[c]pyran-7,2'-oxirane]-4-yl]methyl 3-methylbutanoate	Terpenoids	C22H32O8	Up						E1H6	(2S,3R,4S,5S,6R)-2-[4-[(2R,3R)-4-hydroxy-3-[(4-hydroxy-3-methoxy-phenyl)methyl]-2-(hydroxymethyl)butyl]-2-methoxy-phenoxy]-6-(hydroxymethyl)tetrahydropyran-3,4,5-triol	Shikimates and Phenylpropanoids	C26H36O11
	E1I2	[(3S,4R,5S)-5-[(2S,3R,4S,5S,6R)-4,5-dihydroxy-6-(hydroxymethyl)-2-(4-hydroxyphenoxy)tetrahydropyran-3-yl]oxy-3,4-dihydroxy-tetrahydrofuran-3-yl]methyl 4-hydroxybenzoate	Terpenoids	C24H28O13	Up				E4A2	Mesaconine	Alkaloids	C24H39NO9	Up					D5P8	Pratol	Shikimates and Phenylpropanoids	C16H12O4	Up					E2M8	(E)-6-hydroxyoctadec-4-enoic acid	Fatty acids	C18H34O3	Up						E1I2	[(3S,4R,5S)-5-[(2S,3R,4S,5S,6R)-4,5-dihydroxy-6-(hydroxymethyl)-2-(4-hydroxyphenoxy)tetrahydropyran-3-yl]oxy-3,4-dihydroxy-tetrahydrofuran-3-yl]methyl 4-hydroxybenzoate	Terpenoids	C24H28O13
	E1X4	3-[[7-(1,1-dimethylallyl)-2,2-dimethyl-8H-pyrano[3,2-f]indol-6-yl]methyl]-2,3,6,7,8,8a-hexahydropyrrolo[1,2-a]pyrazine-1,4-dione	Amino acids and Peptides	C26H31N3O3	Up				E4Z8	2-(9-hydroxy-2,6,9a-trimethyl-4-oxo-6-vinyl-3,5,5a,7,8,9-hexahydro-2H-pyrano[2,3-b]chromen-7-yl)-2-methyl-propanoic acid	Terpenoids	C21H30O6	Up					D5V6	Myricetin 3-galactoside	Shikimates and Phenylpropanoids	C21H20O13	Up					E2Z5	(2E,4Z)-9-oxooctadeca-2,4-dienoic acid	Fatty acids	C18H30O3	Up						E1X4	3-[[7-(1,1-dimethylallyl)-2,2-dimethyl-8H-pyrano[3,2-f]indol-6-yl]methyl]-2,3,6,7,8,8a-hexahydropyrrolo[1,2-a]pyrazine-1,4-dione	Amino acids and Peptides	C26H31N3O3
	E2I9	Roseoflavin	Alkaloids	C18H23N5O6	Up				E5G2	8-Methoxyobliquin	Shikimates and Phenylpropanoids	C15H14O5	Up					D5W8	Coumarin deriv	Shikimates and Phenylpropanoids	C19H18O5	Up					E4Z8	2-(9-hydroxy-2,6,9a-trimethyl-4-oxo-6-vinyl-3,5,5a,7,8,9-hexahydro-2H-pyrano[2,3-b]chromen-7-yl)-2-methyl-propanoic acid	Terpenoids	C21H30O6	Up						E2I9	Roseoflavin	Alkaloids	C18H23N5O6
	E2X9	1-[4-hydroxy-2-methyl-6-[(2S,3R,4S,5S,6R)-3,4,5-trihydroxy-6-(hydroxymethyl)tetrahydropyran-2-yl]oxy-phenyl]ethanone	Polyketides	C15H20O8	Up				E7P7	2-[4-[(2S,3R,4R)-3,4-dihydroxy-4-(hydroxymethyl)oxolan-2-yl]oxyphenyl]-5,7-dihydroxy-6-[(2S,3R,4R,5S,6R)-3,4,5-trihydroxy-6-(hydroxymethyl)oxan-2-yl]-2,3-dihydrochromen-4-one	Shikimates and Phenylpropanoids	C26H30O14	Up					D5Y7	Ferulamide	Shikimates and Phenylpropanoids	C10H11NO3	Up					E5R7	[1-carboxy-3-[2-hydroxy-3-[(9Z,12Z)-octadeca-9,12-dienoyl]oxy-propoxy]propyl]-trimethyl-ammonium		C28H52NO6+	Up						E2X9	1-[4-hydroxy-2-methyl-6-[(2S,3R,4S,5S,6R)-3,4,5-trihydroxy-6-(hydroxymethyl)tetrahydropyran-2-yl]oxy-phenyl]ethanone	Polyketides	C15H20O8
	E2Z5	(2E,4Z)-9-oxooctadeca-2,4-dienoic acid	Fatty acids	C18H30O3	Up				E7S0	3-(2-Oxopropyl)coronaridine	Alkaloids	C24H30N2O3	Up					D6H8	Pinellic acid	Fatty acids	C18H34O5	Up					E5U8	3-butanoyl-6-hydroxy-3,7,9b-trimethyl-5a,6,7,8,9,9a-hexahydro-3aH-benzo[g]isobenzofuran-1-one	Polyketides	C19H28O4	Up						E2Z5	(2E,4Z)-9-oxooctadeca-2,4-dienoic acid	Fatty acids	C18H30O3
	E3C7	2,3-bis(hydroxymethyl)-8-methoxy-1-(3,4,5-trimethoxyphenyl)tetralin-6,7-diol	Shikimates and Phenylpropanoids	C22H28O8	Up				A0G6	Glabranin	Shikimates and Phenylpropanoids	C20H20O4	Down					D6U8	4-Hydroxy-2-nonenoic acid	Fatty acids	C9H16O3	Up					E6H9	2-hydroxy-3,4-bis(hydroxymethyl)benzoic acid	Shikimates and Phenylpropanoids	C9H10O5	Up						E3C7	2,3-bis(hydroxymethyl)-8-methoxy-1-(3,4,5-trimethoxyphenyl)tetralin-6,7-diol	Shikimates and Phenylpropanoids	C22H28O8
	E5G2	8-Methoxyobliquin	Shikimates and Phenylpropanoids	C15H14O5	Up				C1Z2	Xylotetrose	Carbohydrates	C20H34O17	Down					D7T4	1-O-feruloyl-beta-D-glucose	Shikimates and Phenylpropanoids	C16H20O9	Up					A1R3	Meglutol	Fatty acids	C6H10O5	Down						E5G2	8-Methoxyobliquin	Shikimates and Phenylpropanoids	C15H14O5
	E5R4	(10E)-6,13-dihydroxy-17-(1H-indol-3-ylmethyl)-8,14,15-trimethyl-4-oxa-18-azatetracyclo[10.7.0.01,16.03,5]nonadeca-10,14-diene-2,19-dione	Alkaloids	C29H34N2O5	Up				D0U0	Ethyl ferulate	Shikimates and Phenylpropanoids	C12H14O4	Down					D8K8	(2S,3R,4S,5S,6R)-2-(4-allyl-2-methoxy-phenoxy)-6-[[(2R,3R,4R)-3,4-dihydroxy-4-(hydroxymethyl)tetrahydrofuran-2-yl]oxymethyl]tetrahydropyran-3,4,5-triol	Shikimates and Phenylpropanoids	C21H30O11	Up					A2B7	Resveratrol	Shikimates and Phenylpropanoids	C14H12O3	Down						E5R4	(10E)-6,13-dihydroxy-17-(1H-indol-3-ylmethyl)-8,14,15-trimethyl-4-oxa-18-azatetracyclo[10.7.0.01,16.03,5]nonadeca-10,14-diene-2,19-dione	Alkaloids	C29H34N2O5
	A0K2	Tamarixetin	Shikimates and Phenylpropanoids	C16H12O7	Down				E2P5	5-hydroxy-3-[(2S,3R,4R,5S)-3-hydroxy-5-(hydroxymethyl)-4-[(2S,3R,4S,5S,6R)-3,4,5-trihydroxy-6-(hydroxymethyl)tetrahydropyran-2-yl]oxy-tetrahydrofuran-2-yl]oxy-2-(4-hydroxyphenyl)-7-[(2S,3R,4R,5R,6S)-3,4,5-trihydroxy-6-methyl-tetrahydropyran-2-yl]oxy-chromen-4-one	Shikimates and Phenylpropanoids	C32H38O19	Down					D8L1	3,5,7-Trihydroxy-p-menth-1-en-6-one, 5-Tigloyl, 3	Terpenoids	C17H24O6	Up					A2E9	Sulfadiazine	Alkaloids	C10H10N4O2S	Down						A0K2	Tamarixetin	Shikimates and Phenylpropanoids	C16H12O7
	A0L7	Irisolidone	Shikimates and Phenylpropanoids	C17H14O6	Down				E6H3	5-hydroxy-7-[(2S,3R,4S,5S,6R)-3,4,5-trihydroxy-6-[[(2R,3R,4R,5R,6S)-3,4,5-trihydroxy-6-methyloxan-2-yl]oxymethyl]oxan-2-yl]oxychromen-2-one	Shikimates and Phenylpropanoids	C21H26O13	Down					D8O8	Prunetin 4'-O-glucoside	Shikimates and Phenylpropanoids	C22H22O10	Up					A2H2	Genistein	Shikimates and Phenylpropanoids	C15H10O5	Down						A0L7	Irisolidone	Shikimates and Phenylpropanoids	C17H14O6
	A0S4	4-Aminobutyric Acid	Amino acids and Peptides	C4H9NO2	Down													D8Q4	8-hydroxydec-9-enoic acid	Fatty acids	C10H18O3	Up					A3R0	Kaempferol	Shikimates and Phenylpropanoids	C15H10O6	Down						A0S4	4-Aminobutyric Acid	Amino acids and Peptides	C4H9NO2
	A0V5	1-Methyl-L-Histidine	Amino acids and Peptides	C7H11N3O2	Down													D9C5	(2R,3R,4S,5S,6R)-2-[4-hydroxy-2,3-bis[(4-hydroxy-3,5-dimethoxy-phenyl)methyl]butoxy]-6-(hydroxymethyl)tetrahydropyran-3,4,5-triol	Shikimates and Phenylpropanoids	C28H40O13	Up					A3V7	Acacetin	Shikimates and Phenylpropanoids	C16H12O5	Down						A0V5	1-Methyl-L-Histidine	Amino acids and Peptides	C7H11N3O2
	A1A1	Uric acid	Alkaloids	C5H4N4O3	Down													D9N3	(11E,15Z)-9,10,13-Trihydroxy-11,15-octadecadienoic acid	Fatty acids	C18H32O5	Up					A3X3	Scopolin	Shikimates and Phenylpropanoids	C16H18O9	Down						A1A1	Uric acid	Alkaloids	C5H4N4O3
	A1I3	Hypotaurine	Amino acids and Peptides	C2H7NO2S	Down													E0I6	1-(4-hydroxy-2-methoxy-phenyl)-3-(4-hydroxyphenyl)prop-2-en-1-one	Shikimates and Phenylpropanoids	C16H14O4	Up					A4I3	Polydatin	Shikimates and Phenylpropanoids	C20H22O8	Down						A1I3	Hypotaurine	Amino acids and Peptides	C2H7NO2S
	A1U7	L-Canavanine	Amino acids and Peptides	C5H12N4O3	Down													E0L2	Dihydroresveratrol 3-O-glucoside	Shikimates and Phenylpropanoids	C20H24O8	Up					A5I6	Diosmin	Shikimates and Phenylpropanoids	C28H32O15	Down						A1U7	L-Canavanine	Amino acids and Peptides	C5H12N4O3
	A1W8	N8-Acetylspermidine	Alkaloids	C9H21N3O	Down													E0R5	2-[2-(3,4-Dihydroxybenzoyl)oxy-4,6-dihydroxyphenyl]acetic acid	Polyketides	C15H12O8	Up					A6M5	3,4-Dihydroxybenzoic acid	Shikimates and Phenylpropanoids	C7H6O4	Down						A1W8	N8-Acetylspermidine	Alkaloids	C9H21N3O
	A2H2	Genistein	Shikimates and Phenylpropanoids	C15H10O5	Down													E0R9	Chrysoeriol 7-neohesperidoside	Shikimates and Phenylpropanoids	C28H32O15	Up					A6N8	Tyrosol	Shikimates and Phenylpropanoids	C8H10O2	Down						A2H2	Genistein	Shikimates and Phenylpropanoids	C15H10O5
	A3R9	Isoliquiritigenin	Shikimates and Phenylpropanoids	C15H12O4	Down													E1H6	(2S,3R,4S,5S,6R)-2-[4-[(2R,3R)-4-hydroxy-3-[(4-hydroxy-3-methoxy-phenyl)methyl]-2-(hydroxymethyl)butyl]-2-methoxy-phenoxy]-6-(hydroxymethyl)tetrahydropyran-3,4,5-triol	Shikimates and Phenylpropanoids	C26H36O11	Up					A7E4	Alisol B 23-acetate	Terpenoids	C32H50O5	Down						A3R9	Isoliquiritigenin	Shikimates and Phenylpropanoids	C15H12O4
	A3S1	Eriodictyol	Shikimates and Phenylpropanoids	C15H12O6	Down													E1M5	[(1S,6S,7R)-6-acetoxy-1-(3-methylbutanoyloxy)spiro[4a,5,6,7a-tetrahydro-1H-cyclopenta[c]pyran-7,2'-oxirane]-4-yl]methyl 3-methylbutanoate	Terpenoids	C22H32O8	Up					A7M8	Methylsuccinic acid	Fatty acids	C5H8O4	Down						A3S1	Eriodictyol	Shikimates and Phenylpropanoids	C15H12O6
	A3T7	N6-Isopentenyladenosine	Alkaloids	C15H21N5O4	Down													E2I3	6-hydroxy-8-(2-hydroxy-4-methoxy-6-pentyl-phenoxy)-3-pentyl-isochromen-1-one	Shikimates and Phenylpropanoids	C26H32O6	Up					A7O7	piperine	Alkaloids	C17H19NO3	Down						A3T7	N6-Isopentenyladenosine	Alkaloids	C15H21N5O4
	A3W3	Tectorigenin	Shikimates and Phenylpropanoids	C16H12O6	Down													E2M8	(E)-6-hydroxyoctadec-4-enoic acid	Fatty acids	C18H34O3	Up					A9J5	Vomicine	Alkaloids	C22H24N2O4	Down						A3W3	Tectorigenin	Shikimates and Phenylpropanoids	C16H12O6
	A6C6	Glutaric acid	Fatty acids	C5H8O4	Down													E2Z5	(2E,4Z)-9-oxooctadeca-2,4-dienoic acid	Fatty acids	C18H30O3	Up					B3R2	Licochalcone B	Shikimates and Phenylpropanoids	C16H14O5	Down						A6C6	Glutaric acid	Fatty acids	C5H8O4
	A9G2	Crotonoside	Carbohydrates	C10H13N5O5	Down													E3C7	2,3-bis(hydroxymethyl)-8-methoxy-1-(3,4,5-trimethoxyphenyl)tetralin-6,7-diol	Shikimates and Phenylpropanoids	C22H28O8	Up					B3T6	Iristectorigenin A	Shikimates and Phenylpropanoids	C17H14O7	Down						A9G2	Crotonoside	Carbohydrates	C10H13N5O5
	B1H2	4-Isopropylbenzoic acid	Terpenoids	C10H12O2	Down													E4Z8	2-(9-hydroxy-2,6,9a-trimethyl-4-oxo-6-vinyl-3,5,5a,7,8,9-hexahydro-2H-pyrano[2,3-b]chromen-7-yl)-2-methyl-propanoic acid	Terpenoids	C21H30O6	Up					B4L2	Demethylsuberosin	Shikimates and Phenylpropanoids	C14H14O3	Down						B1H2	4-Isopropylbenzoic acid	Terpenoids	C10H12O2
	B2K4	Spectinomycin	Carbohydrates	C14H24N2O7	Down													E5G2	8-Methoxyobliquin	Shikimates and Phenylpropanoids	C15H14O5	Up					B5Z4	Nicotinamide adenine dinucleotide (NAD)		C21H28N7O14P2	Down						B2K4	Spectinomycin	Carbohydrates	C14H24N2O7
	B3V3	Kaempferol 3,7,4'-trimethyl ether	Shikimates and Phenylpropanoids	C18H16O6	Down													E5R4	(10E)-6,13-dihydroxy-17-(1H-indol-3-ylmethyl)-8,14,15-trimethyl-4-oxa-18-azatetracyclo[10.7.0.01,16.03,5]nonadeca-10,14-diene-2,19-dione	Alkaloids	C29H34N2O5	Up					B7T3	DL-Dopa	Amino acids and Peptides	C9H11NO4	Down						B3V3	Kaempferol 3,7,4'-trimethyl ether	Shikimates and Phenylpropanoids	C18H16O6
	B4B1	Dalbergin	Shikimates and Phenylpropanoids	C16H12O4	Down													E5R7	[1-carboxy-3-[2-hydroxy-3-[(9Z,12Z)-octadeca-9,12-dienoyl]oxy-propoxy]propyl]-trimethyl-ammonium		C28H52NO6+	Up					C0P0	Tosufloxacin	Alkaloids	C19H15F3N4O3	Down						B4B1	Dalbergin	Shikimates and Phenylpropanoids	C16H12O4
	B4L2	Demethylsuberosin	Shikimates and Phenylpropanoids	C14H14O3	Down													E5U8	3-butanoyl-6-hydroxy-3,7,9b-trimethyl-5a,6,7,8,9,9a-hexahydro-3aH-benzo[g]isobenzofuran-1-one	Polyketides	C19H28O4	Up					C0R5	Gatifloxacin	Alkaloids	C19H22FN3O4	Down						B4L2	Demethylsuberosin	Shikimates and Phenylpropanoids	C14H14O3
	B4W4	Jaranol	Shikimates and Phenylpropanoids	C17H14O6	Down													E7C2	methyl (E)-8-(4-hydroxy-6-methoxy-7-methyl-3-oxo-1H-2-benzofuran-5-yl)-2,6-dimethyloct-6-enoate	Polyketides	C21H28O6	Up					C0T9	Pyropheophorbide-a	Alkaloids	C33H34N4O3	Down						B4W4	Jaranol	Shikimates and Phenylpropanoids	C17H14O6
	B5N3	Kaempferol 3-methyl ether	Shikimates and Phenylpropanoids	C16H12O6	Down													A0L7	Irisolidone	Shikimates and Phenylpropanoids	C17H14O6	Down					C3F6	Tropine	Alkaloids	C8H15NO	Down						B5N3	Kaempferol 3-methyl ether	Shikimates and Phenylpropanoids	C16H12O6
	B5X0	D-(+)-Cellobiose	Carbohydrates	C12H22O11	Down													A1I3	Hypotaurine	Amino acids and Peptides	C2H7NO2S	Down					C3J7	Toyocamycin	Carbohydrates	C12H13N5O4	Down						B5X0	D-(+)-Cellobiose	Carbohydrates	C12H22O11
	B8C8	1F-Fructofuranosylnystose	Carbohydrates	C30H52O26	Down													A1R3	Meglutol	Fatty acids	C6H10O5	Down					D0C6	N-Formylcytisine	Alkaloids	C12H14N2O2	Down						B8C8	1F-Fructofuranosylnystose	Carbohydrates	C30H52O26
	B8T6	LPC(16:0)	Others	C24H50NO7P	Down													A1U7	L-Canavanine	Amino acids and Peptides	C5H12N4O3	Down					D1F7	Corynoxidine		C21H25NO5	Down						B8T6	LPC(16:0)	Others	C24H50NO7P
	C0H4	Forsythoside B	Shikimates and Phenylpropanoids	C34H44O19	Down													A2E9	Sulfadiazine	Alkaloids	C10H10N4O2S	Down					D2K2	Orcinol glucoside	Polyketides	C13H18O7	Down						C0H4	Forsythoside B	Shikimates and Phenylpropanoids	C34H44O19
	C0Q0	(Rac)-Hesperetin	Shikimates and Phenylpropanoids	C16H14O6	Down													A2H2	Genistein	Shikimates and Phenylpropanoids	C15H10O5	Down					D2R7	Racepinephrine	Alkaloids	C9H13NO3	Down						C0Q0	(Rac)-Hesperetin	Shikimates and Phenylpropanoids	C16H14O6
	C1I4	Aminopicoline	Alkaloids	C6H8N2	Down													A3R0	Kaempferol	Shikimates and Phenylpropanoids	C15H10O6	Down					D5K9	Ethisterone		C21H28O2	Down						C1I4	Aminopicoline	Alkaloids	C6H8N2
	C4D6	Liquiritin apioside	Shikimates and Phenylpropanoids	C26H30O13	Down													A3S1	Eriodictyol	Shikimates and Phenylpropanoids	C15H12O6	Down					D5O3	Isodemethylwedelolactone	Shikimates and Phenylpropanoids	C15H8O7	Down						C4D6	Liquiritin apioside	Shikimates and Phenylpropanoids	C26H30O13
	C4K7	Tubercidin	Carbohydrates	C11H14N4O4	Down													A3T7	N6-Isopentenyladenosine	Alkaloids	C15H21N5O4	Down					D5R0	(2R,3R)-3-hydroxy-5,7-dimethoxy-2-(4-methoxyphenyl)chroman-4-one	Shikimates and Phenylpropanoids	C18H18O6	Down						C4K7	Tubercidin	Carbohydrates	C11H14N4O4
	C4N0	Licraside	Shikimates and Phenylpropanoids	C26H30O13	Down													A6C6	Glutaric acid	Fatty acids	C5H8O4	Down					D7A6	Fabiatrin	Shikimates and Phenylpropanoids	C21H26O13	Down						C4N0	Licraside	Shikimates and Phenylpropanoids	C26H30O13
	C6Q5	Xanthoangelol	Shikimates and Phenylpropanoids	C25H28O4	Down													A7E4	Alisol B 23-acetate	Terpenoids	C32H50O5	Down					D7M9	cyclo[D-OVal-N(Me)xiIle-D-OVal-N(Me)xiIle-D-OVal-N(Me)xiIle]	Amino acids and Peptides	C36H63N3O9	Down						C6Q5	Xanthoangelol	Shikimates and Phenylpropanoids	C25H28O4
	D0U0	Ethyl ferulate	Shikimates and Phenylpropanoids	C12H14O4	Down													A9N0	Santonin	Terpenoids	C15H18O3	Down					D9O1	(Rac)-Myrislignan	Shikimates and Phenylpropanoids	C21H26O6	Down						D0U0	Ethyl ferulate	Shikimates and Phenylpropanoids	C12H14O4
	D1D3	Corylifol A	Shikimates and Phenylpropanoids	C25H26O4	Down													B0J2	Soyasaponin I	Terpenoids	C48H78O18	Down					E0C2	(E)-1-(3,4-dihydroxy-2,6-dimethoxy-phenyl)-3-phenyl-prop-2-en-1-one	Shikimates and Phenylpropanoids	C17H16O5	Down						D1D3	Corylifol A	Shikimates and Phenylpropanoids	C25H26O4
	D1Z8	L-Fucitol	Fatty acids	C6H14O5	Down													B2K4	Spectinomycin	Carbohydrates	C14H24N2O7	Down					E0I1	Aureonitol	Polyketides	C13H18O2	Down						D1Z8	L-Fucitol	Fatty acids	C6H14O5
	D2D0	3-O-Methylgalangin	Shikimates and Phenylpropanoids	C16H12O5	Down													B3T6	Iristectorigenin A	Shikimates and Phenylpropanoids	C17H14O7	Down					E1X4	3-[[7-(1,1-dimethylallyl)-2,2-dimethyl-8H-pyrano[3,2-f]indol-6-yl]methyl]-2,3,6,7,8,8a-hexahydropyrrolo[1,2-a]pyrazine-1,4-dione	Amino acids and Peptides	C26H31N3O3	Down						D2D0	3-O-Methylgalangin	Shikimates and Phenylpropanoids	C16H12O5
	D2M1	Loureirin C	Shikimates and Phenylpropanoids	C16H16O4	Down													B3V3	Kaempferol 3,7,4'-trimethyl ether	Shikimates and Phenylpropanoids	C18H16O6	Down					E2X9	1-[4-hydroxy-2-methyl-6-[(2S,3R,4S,5S,6R)-3,4,5-trihydroxy-6-(hydroxymethyl)tetrahydropyran-2-yl]oxy-phenyl]ethanone	Polyketides	C15H20O8	Down						D2M1	Loureirin C	Shikimates and Phenylpropanoids	C16H16O4
	D2Z3	(+/-)-Eriodictyol	Shikimates and Phenylpropanoids	C15H12O6	Down													B4L2	Demethylsuberosin	Shikimates and Phenylpropanoids	C14H14O3	Down					E3C7	2,3-bis(hydroxymethyl)-8-methoxy-1-(3,4,5-trimethoxyphenyl)tetralin-6,7-diol	Shikimates and Phenylpropanoids	C22H28O8	Down						D2Z3	(+/-)-Eriodictyol	Shikimates and Phenylpropanoids	C15H12O6
	D4I0	5,7-Dihydroxyflavanone	Shikimates and Phenylpropanoids	C15H12O4	Down													B5X0	D-(+)-Cellobiose	Carbohydrates	C12H22O11	Down					E4Z2	[(1R,3E,5R,7S,9R,10E,12S,13S,14R)-1-acetoxy-13-hydroxy-3,6,6,10,14-pentamethyl-2-oxo-9-tricyclo[10.3.0.05,7]pentadeca-3,10-dienyl] (2E,4E)-octa-2,4-dienoate	Terpenoids	C30H42O6	Down						D4I0	5,7-Dihydroxyflavanone	Shikimates and Phenylpropanoids	C15H12O4
	D4S8	(S)-4',7-Dihydroxy-3',8-diprenylflavanone	Shikimates and Phenylpropanoids	C25H28O4	Down													B5Z4	Nicotinamide adenine dinucleotide (NAD)		C21H28N7O14P2	Down					E6U4	(2S,3S,4S,5R,6R)-3,4,5-trihydroxy-6-[2-hydroxy-3-(4-hydroxy-3,5-dimethoxybenzoyl)oxypropoxy]oxane-2-carboxylic acid	Shikimates and Phenylpropanoids	C18H24O13	Down						D4S8	(S)-4',7-Dihydroxy-3',8-diprenylflavanone	Shikimates and Phenylpropanoids	C25H28O4
	D4X6	6,2'-Dihydroxyflavone	Shikimates and Phenylpropanoids	C15H10O4	Down													B7Q3	Nystose	Carbohydrates	C24H42O21	Down															D4X6	6,2'-Dihydroxyflavone	Shikimates and Phenylpropanoids	C15H10O4
	D5P8	Pratol	Shikimates and Phenylpropanoids	C16H12O4	Down													B7T3	DL-Dopa	Amino acids and Peptides	C9H11NO4	Down															D5P8	Pratol	Shikimates and Phenylpropanoids	C16H12O4
	D5U9	5,7-dihydroxy-3-[3-hydroxy-4-methoxy-5-(3-methylbut-2-enyl)phenyl]chromen-4-one	Shikimates and Phenylpropanoids	C21H20O6	Down													B8C8	1F-Fructofuranosylnystose	Carbohydrates	C30H52O26	Down															D5U9	5,7-dihydroxy-3-[3-hydroxy-4-methoxy-5-(3-methylbut-2-enyl)phenyl]chromen-4-one	Shikimates and Phenylpropanoids	C21H20O6
	D5V6	Myricetin 3-galactoside	Shikimates and Phenylpropanoids	C21H20O13	Down													C0H4	Forsythoside B	Shikimates and Phenylpropanoids	C34H44O19	Down															D5V6	Myricetin 3-galactoside	Shikimates and Phenylpropanoids	C21H20O13
	D6R5	Thunberginol C	Shikimates and Phenylpropanoids	C15H12O5	Down													C0P0	Tosufloxacin	Alkaloids	C19H15F3N4O3	Down															D6R5	Thunberginol C	Shikimates and Phenylpropanoids	C15H12O5
	D7Y4	O-Methyldihydrobotrydial	Terpenoids	C18H30O5	Down													C0Q0	(Rac)-Hesperetin	Shikimates and Phenylpropanoids	C16H14O6	Down															D7Y4	O-Methyldihydrobotrydial	Terpenoids	C18H30O5
	D7Z2	Cassiaside B	Polyketides	C26H30O14	Down													C6N2	Abscisic acid	Terpenoids	C15H20O4	Down															D7Z2	Cassiaside B	Polyketides	C26H30O14
	E0H9	Wuweizidilactone H	Terpenoids	C28H36O10	Down													D0C6	N-Formylcytisine	Alkaloids	C12H14N2O2	Down															E0H9	Wuweizidilactone H	Terpenoids	C28H36O10
	E0P8	Bis-coumaramidobutane	Alkaloids	C22H24N2O4	Down													D1D3	Corylifol A	Shikimates and Phenylpropanoids	C25H26O4	Down															E0P8	Bis-coumaramidobutane	Alkaloids	C22H24N2O4
	E0W1	Aceroside VIII	Shikimates and Phenylpropanoids	C30H42O12	Down													D1F7	Corynoxidine		C21H25NO5	Down															E0W1	Aceroside VIII	Shikimates and Phenylpropanoids	C30H42O12
	E2G8	(Z)-3-(4-hydroxyphenyl)-N-[4-[[(Z)-3-(4-hydroxyphenyl)prop-2-enoyl]amino]butyl]prop-2-enamide	Alkaloids	C22H24N2O4	Down													D1Z8	L-Fucitol	Fatty acids	C6H14O5	Down															E2G8	(Z)-3-(4-hydroxyphenyl)-N-[4-[[(Z)-3-(4-hydroxyphenyl)prop-2-enoyl]amino]butyl]prop-2-enamide	Alkaloids	C22H24N2O4
	E2P5	5-hydroxy-3-[(2S,3R,4R,5S)-3-hydroxy-5-(hydroxymethyl)-4-[(2S,3R,4S,5S,6R)-3,4,5-trihydroxy-6-(hydroxymethyl)tetrahydropyran-2-yl]oxy-tetrahydrofuran-2-yl]oxy-2-(4-hydroxyphenyl)-7-[(2S,3R,4R,5R,6S)-3,4,5-trihydroxy-6-methyl-tetrahydropyran-2-yl]oxy-chromen-4-one	Shikimates and Phenylpropanoids	C32H38O19	Down													D2D0	3-O-Methylgalangin	Shikimates and Phenylpropanoids	C16H12O5	Down															E2P5	5-hydroxy-3-[(2S,3R,4R,5S)-3-hydroxy-5-(hydroxymethyl)-4-[(2S,3R,4S,5S,6R)-3,4,5-trihydroxy-6-(hydroxymethyl)tetrahydropyran-2-yl]oxy-tetrahydrofuran-2-yl]oxy-2-(4-hydroxyphenyl)-7-[(2S,3R,4R,5R,6S)-3,4,5-trihydroxy-6-methyl-tetrahydropyran-2-yl]oxy-chromen-4-one	Shikimates and Phenylpropanoids	C32H38O19
	E4H5	Calophymembranside B	Shikimates and Phenylpropanoids	C20H30O12	Down													D2Z3	(+/-)-Eriodictyol	Shikimates and Phenylpropanoids	C15H12O6	Down															E4H5	Calophymembranside B	Shikimates and Phenylpropanoids	C20H30O12
	E4O7	Laserine oxide	Others	C21H26O8	Down													D5O3	Isodemethylwedelolactone	Shikimates and Phenylpropanoids	C15H8O7	Down															E4O7	Laserine oxide	Others	C21H26O8
	E6F1	1-(19-methyl-2,8,14,17,20-pentaoxo-3,9,15,18,21-pentazatetracyclo[19.4.0.03,7.09,13]pentacosan-16-yl)ethyl (E)-3-(4-methoxyphenyl)prop-2-enoate	Amino acids and Peptides	C33H43N5O8	Down													D5U9	5,7-dihydroxy-3-[3-hydroxy-4-methoxy-5-(3-methylbut-2-enyl)phenyl]chromen-4-one	Shikimates and Phenylpropanoids	C21H20O6	Down															E6F1	1-(19-methyl-2,8,14,17,20-pentaoxo-3,9,15,18,21-pentazatetracyclo[19.4.0.03,7.09,13]pentacosan-16-yl)ethyl (E)-3-(4-methoxyphenyl)prop-2-enoate	Amino acids and Peptides	C33H43N5O8
																		D6R5	Thunberginol C	Shikimates and Phenylpropanoids	C15H12O5	Down															A0J6	Robinetin	Shikimates and Phenylpropanoids	C15H10O7
																		D7Y4	O-Methyldihydrobotrydial	Terpenoids	C18H30O5	Down															A0N6	Trifolin	Shikimates and Phenylpropanoids	C21H20O11
																		D8C7	Vomifoliol 9-[xylosyl-(1->6)-glucoside]	Terpenoids	C24H38O12	Down															A0Q9	Plantagoside	Shikimates and Phenylpropanoids	C21H22O12
																		D9A3	3-[(2,6-Dihydroxy-3,4-dimethylphenyl)methyl]-2,4-dihydroxy-6-methylbenzaldehyde	Polyketides	C17H18O5	Down															A0V4	Pyridoxine	Alkaloids	C8H11NO3
																		D9F6	[(1S,3R,3aS,4S,8aR)-1,3-dihydroxy-3-isopropyl-6,8a-dimethyl-1,2,3a,4,5,8-hexahydroazulen-4-yl] 4-methoxybenzoate	Terpenoids	C23H32O5	Down															A0Y6	Nicotinic Acid	Alkaloids	C6H5NO2
																		D9O1	(Rac)-Myrislignan	Shikimates and Phenylpropanoids	C21H26O6	Down															A1S3	Hordenine	Alkaloids	C10H15NO
																		E0I1	Aureonitol	Polyketides	C13H18O2	Down															A3R0	Kaempferol	Shikimates and Phenylpropanoids	C15H10O6
																		E2P5	5-hydroxy-3-[(2S,3R,4R,5S)-3-hydroxy-5-(hydroxymethyl)-4-[(2S,3R,4S,5S,6R)-3,4,5-trihydroxy-6-(hydroxymethyl)tetrahydropyran-2-yl]oxy-tetrahydrofuran-2-yl]oxy-2-(4-hydroxyphenyl)-7-[(2S,3R,4R,5R,6S)-3,4,5-trihydroxy-6-methyl-tetrahydropyran-2-yl]oxy-chromen-4-one	Shikimates and Phenylpropanoids	C32H38O19	Down															A5L1	Procyanidin B2, (+)-	Shikimates and Phenylpropanoids	C30H26O12
																		E4I6	(+)-6-(2-Hydroxy-3-methoxy-3-methylbutyl	Shikimates and Phenylpropanoids	C17H22O6	Down															A6M3	Salicylic acid	Shikimates and Phenylpropanoids	C7H6O3
																		E4T3	(2Z,4E)-5-[(1R,3R,5S,8S)-3,8-dihydroxy-1,5-dimethyl-6-oxabicyclo[3.2.1]octan-8-yl]-3-methyl-penta-2,4-dienoic acid	Terpenoids	C15H22O5	Down															A6W0	Umbelliferone	Shikimates and Phenylpropanoids	C9H6O3
																		E4Z2	[(1R,3E,5R,7S,9R,10E,12S,13S,14R)-1-acetoxy-13-hydroxy-3,6,6,10,14-pentamethyl-2-oxo-9-tricyclo[10.3.0.05,7]pentadeca-3,10-dienyl] (2E,4E)-octa-2,4-dienoate	Terpenoids	C30H42O6	Down															A7S2	Orsellinic acid	Shikimates and Phenylpropanoids	C8H8O4
																		E6F1	1-(19-methyl-2,8,14,17,20-pentaoxo-3,9,15,18,21-pentazatetracyclo[19.4.0.03,7.09,13]pentacosan-16-yl)ethyl (E)-3-(4-methoxyphenyl)prop-2-enoate	Amino acids and Peptides	C33H43N5O8	Down															A8E0	N,N-Dimethylguanosine	Carbohydrates	C12H17N5O5
																		E7I5	7-ethyl-8-hydroxy-4,7-dimethyl-6-oxo-8H-isochromene-3-carboxylic acid	Polyketides	C14H16O5	Down															B5X9	Cytosar	Carbohydrates	C9H13N3O5
																																					C4K7	Tubercidin	Carbohydrates	C11H14N4O4
																																					C7Y2	Terbinafine	Fatty acids	C21H25N
																																					C8E8	2'-O-Methyladenosine	Carbohydrates	C11H15N5O4
																																					D0C6	N-Formylcytisine	Alkaloids	C12H14N2O2
																																					D0O9	Isomucronulatol	Shikimates and Phenylpropanoids	C17H18O5
																																					D0P2	3-O-Caffeoylquinic acid methyl ester	Shikimates and Phenylpropanoids	C17H20O9
																																					D1O3	H-Val-Ala-OH	Amino acids and Peptides	C8H16N2O3
																																					D1Z7	Licochalcone E	Shikimates and Phenylpropanoids	C21H22O4
																																					D2Z8	Megestrol Acetate	Terpenoids	C24H32O4
																																					D3B0	1-[(3,4-diethoxyphenyl)methyl]-6,7-diethoxy-3,4-dihydroisoquinoline	Shikimates and Phenylpropanoids	C24H31NO4
																																					D5O9	Licochalcone a	Shikimates and Phenylpropanoids	C21H22O4
																																					D5V6	Myricetin 3-galactoside	Shikimates and Phenylpropanoids	C21H20O13
																																					D8F3	Tuberosin	Shikimates and Phenylpropanoids	C20H18O5
																																					D9A3	3-[(2,6-Dihydroxy-3,4-dimethylphenyl)methyl]-2,4-dihydroxy-6-methylbenzaldehyde	Polyketides	C17H18O5
																																					E0G7	5-chloro-3-[(E)-3,4-dihydroxy-3,5-dimethyl-hept-1-enyl]-7,8-dihydroxy-7-methyl-8H-isochromen-6-one	Polyketides	C19H25ClO6
																																					E0L2	Dihydroresveratrol 3-O-glucoside	Shikimates and Phenylpropanoids	C20H24O8
																																					E1M5	[(1S,6S,7R)-6-acetoxy-1-(3-methylbutanoyloxy)spiro[4a,5,6,7a-tetrahydro-1H-cyclopenta[c]pyran-7,2'-oxirane]-4-yl]methyl 3-methylbutanoate	Terpenoids	C22H32O8
																																					E3K8	2-(hydroxymethyl)-6-[(E)-1-methyl-3-(1,2,4-trihydroxy-2,6,6-trimethyl-cyclohexyl)allyloxy]tetrahydropyran-3,4,5-triol	Terpenoids	C19H34O9
																																					E4A2	Mesaconine	Alkaloids	C24H39NO9
																																					E4Z8	2-(9-hydroxy-2,6,9a-trimethyl-4-oxo-6-vinyl-3,5,5a,7,8,9-hexahydro-2H-pyrano[2,3-b]chromen-7-yl)-2-methyl-propanoic acid	Terpenoids	C21H30O6
																																					E7P7	2-[4-[(2S,3R,4R)-3,4-dihydroxy-4-(hydroxymethyl)oxolan-2-yl]oxyphenyl]-5,7-dihydroxy-6-[(2S,3R,4R,5S,6R)-3,4,5-trihydroxy-6-(hydroxymethyl)oxan-2-yl]-2,3-dihydrochromen-4-one	Shikimates and Phenylpropanoids	C26H30O14
																																					E7S0	3-(2-Oxopropyl)coronaridine	Alkaloids	C24H30N2O3
																																					A0G6	Glabranin	Shikimates and Phenylpropanoids	C20H20O4
																																					C1Z2	Xylotetrose	Carbohydrates	C20H34O17
																																					E6H3	5-hydroxy-7-[(2S,3R,4S,5S,6R)-3,4,5-trihydroxy-6-[[(2R,3R,4R,5R,6S)-3,4,5-trihydroxy-6-methyloxan-2-yl]oxymethyl]oxan-2-yl]oxychromen-2-one	Shikimates and Phenylpropanoids	C21H26O13
																																					A0B6	4',7-Dihydroxyflavone	Shikimates and Phenylpropanoids	C15H10O4
																																					A0T0	Valine	Amino acids and Peptides	C5H11NO2
																																					A1A1	Uric acid	Alkaloids	C5H4N4O3
																																					A2U5	Daidzin	Shikimates and Phenylpropanoids	C21H20O9
																																					A3R9	Isoliquiritigenin	Shikimates and Phenylpropanoids	C15H12O4
																																					A8H6	Isoquinoline	Alkaloids	C9H7N
																																					A8I3	Seneciphylline	Alkaloids	C18H23NO5
																																					A8Q3	4-Methyl-5-thiazoleethanol	Alkaloids	C6H9NOS
																																					B1O4	N-Acetyl-L-glutamic acid	Amino acids and Peptides	C7H11NO5
																																					B4B1	Dalbergin	Shikimates and Phenylpropanoids	C16H12O4
																																					B4W3	Licoricone	Shikimates and Phenylpropanoids	C22H22O6
																																					B5W1	Riboflavin	Alkaloids	C17H20N4O6
																																					B5Z9	Cyclosporin A	Amino acids and Peptides	C62H111N11O12
																																					B7U4	7,8-Dihydroxyflavone	Shikimates and Phenylpropanoids	C15H10O4
																																					C0H9	Bacoside A3	Terpenoids	C47H76O18
																																					C2E1	Ononin	Shikimates and Phenylpropanoids	C22H22O9
																																					C3E2	9,10-Epoxystearic acid	Fatty acids	C18H34O3
																																					C4H4	Drospirenone	Terpenoids	C24H30O3
																																					D0Z3	Crenulatin	Terpenoids	C11H20O6
																																					D2F0	Noreugenin	Polyketides	C10H8O4
																																					D2J5	Echinatin	Shikimates and Phenylpropanoids	C16H14O4
																																					D3X0	Yakuchinone-A	Shikimates and Phenylpropanoids	C20H24O3
																																					D3X8	3',4'-Dihydroxyflavone	Shikimates and Phenylpropanoids	C15H10O4
																																					D4X6	6,2'-Dihydroxyflavone	Shikimates and Phenylpropanoids	C15H10O4
																																					D5P8	Pratol	Shikimates and Phenylpropanoids	C16H12O4
																																					D6U8	4-Hydroxy-2-nonenoic acid	Fatty acids	C9H16O3
																																					D8L1	3,5,7-Trihydroxy-p-menth-1-en-6-one, 5-Tigloyl, 3	Terpenoids	C17H24O6
																																					D8O8	Prunetin 4'-O-glucoside	Shikimates and Phenylpropanoids	C22H22O10
																																					E0I6	1-(4-hydroxy-2-methoxy-phenyl)-3-(4-hydroxyphenyl)prop-2-en-1-one	Shikimates and Phenylpropanoids	C16H14O4
																																					E0R5	2-[2-(3,4-Dihydroxybenzoyl)oxy-4,6-dihydroxyphenyl]acetic acid	Polyketides	C15H12O8
																																					E2I3	6-hydroxy-8-(2-hydroxy-4-methoxy-6-pentyl-phenoxy)-3-pentyl-isochromen-1-one	Shikimates and Phenylpropanoids	C26H32O6
																																					E2M8	(E)-6-hydroxyoctadec-4-enoic acid	Fatty acids	C18H34O3
																																					E5U8	3-butanoyl-6-hydroxy-3,7,9b-trimethyl-5a,6,7,8,9,9a-hexahydro-3aH-benzo[g]isobenzofuran-1-one	Polyketides	C19H28O4
																																					E7C2	methyl (E)-8-(4-hydroxy-6-methoxy-7-methyl-3-oxo-1H-2-benzofuran-5-yl)-2,6-dimethyloct-6-enoate	Polyketides	C21H28O6
																																					A1R3	Meglutol	Fatty acids	C6H10O5
																																					A2E9	Sulfadiazine	Alkaloids	C10H10N4O2S
																																					A3R0	Kaempferol	Shikimates and Phenylpropanoids	C15H10O6
																																					A7E4	Alisol B 23-acetate	Terpenoids	C32H50O5
																																					A9N0	Santonin	Terpenoids	C15H18O3
																																					B0J2	Soyasaponin I	Terpenoids	C48H78O18
																																					B3T6	Iristectorigenin A	Shikimates and Phenylpropanoids	C17H14O7
																																					B7Q3	Nystose	Carbohydrates	C24H42O21
																																					B7T3	DL-Dopa	Amino acids and Peptides	C9H11NO4
																																					C0P0	Tosufloxacin	Alkaloids	C19H15F3N4O3
																																					C6N2	Abscisic acid	Terpenoids	C15H20O4
																																					D0C6	N-Formylcytisine	Alkaloids	C12H14N2O2
																																					D5O3	Isodemethylwedelolactone	Shikimates and Phenylpropanoids	C15H8O7
																																					D8C7	Vomifoliol 9-[xylosyl-(1->6)-glucoside]	Terpenoids	C24H38O12
																																					D9A3	3-[(2,6-Dihydroxy-3,4-dimethylphenyl)methyl]-2,4-dihydroxy-6-methylbenzaldehyde	Polyketides	C17H18O5
																																					D9F6	[(1S,3R,3aS,4S,8aR)-1,3-dihydroxy-3-isopropyl-6,8a-dimethyl-1,2,3a,4,5,8-hexahydroazulen-4-yl] 4-methoxybenzoate	Terpenoids	C23H32O5
																																					D9O1	(Rac)-Myrislignan	Shikimates and Phenylpropanoids	C21H26O6
																																					E0I1	Aureonitol	Polyketides	C13H18O2
																																					E4I6	(+)-6-(2-Hydroxy-3-methoxy-3-methylbutyl	Shikimates and Phenylpropanoids	C17H22O6
																																					E4T3	(2Z,4E)-5-[(1R,3R,5S,8S)-3,8-dihydroxy-1,5-dimethyl-6-oxabicyclo[3.2.1]octan-8-yl]-3-methyl-penta-2,4-dienoic acid	Terpenoids	C15H22O5
																																					E4Z2	[(1R,3E,5R,7S,9R,10E,12S,13S,14R)-1-acetoxy-13-hydroxy-3,6,6,10,14-pentamethyl-2-oxo-9-tricyclo[10.3.0.05,7]pentadeca-3,10-dienyl] (2E,4E)-octa-2,4-dienoate	Terpenoids	C30H42O6
																																					E7I5	7-ethyl-8-hydroxy-4,7-dimethyl-6-oxo-8H-isochromene-3-carboxylic acid	Polyketides	C14H16O5
																																					A0K2	Tamarixetin	Shikimates and Phenylpropanoids	C16H12O7
																																					A0L7	Irisolidone	Shikimates and Phenylpropanoids	C17H14O6
																																					A0S4	4-Aminobutyric Acid	Amino acids and Peptides	C4H9NO2
																																					A0V5	1-Methyl-L-Histidine	Amino acids and Peptides	C7H11N3O2
																																					A1A9	4-Pyridoxic Acid	Alkaloids	C8H9NO4
																																					A3W3	Tectorigenin	Shikimates and Phenylpropanoids	C16H12O6
																																					B1H2	4-Isopropylbenzoic acid	Terpenoids	C10H12O2
																																					B4W4	Jaranol	Shikimates and Phenylpropanoids	C17H14O6
																																					B5N3	Kaempferol 3-methyl ether	Shikimates and Phenylpropanoids	C16H12O6
																																					B8N2	Cyaonoside B	Terpenoids	C48H76O18
																																					D0U0	Ethyl ferulate	Shikimates and Phenylpropanoids	C12H14O4
																																					D2M1	Loureirin C	Shikimates and Phenylpropanoids	C16H16O4
																																					D4Y6	(-)-Salutaridine	Alkaloids	C19H21NO4
																																					E6H9	2-hydroxy-3,4-bis(hydroxymethyl)benzoic acid	Shikimates and Phenylpropanoids	C9H10O5
																																					A2B7	Resveratrol	Shikimates and Phenylpropanoids	C14H12O3
																																					A3V7	Acacetin	Shikimates and Phenylpropanoids	C16H12O5
																																					A3X3	Scopolin	Shikimates and Phenylpropanoids	C16H18O9
																																					A4I3	Polydatin	Shikimates and Phenylpropanoids	C20H22O8
																																					A5I6	Diosmin	Shikimates and Phenylpropanoids	C28H32O15
																																					A6M5	3,4-Dihydroxybenzoic acid	Shikimates and Phenylpropanoids	C7H6O4
																																					A6N8	Tyrosol	Shikimates and Phenylpropanoids	C8H10O2
																																					A7M8	Methylsuccinic acid	Fatty acids	C5H8O4
																																					A7O7	piperine	Alkaloids	C17H19NO3
																																					A9J5	Vomicine	Alkaloids	C22H24N2O4
																																					B3R2	Licochalcone B	Shikimates and Phenylpropanoids	C16H14O5
																																					C0R5	Gatifloxacin	Alkaloids	C19H22FN3O4
																																					C0T9	Pyropheophorbide-a	Alkaloids	C33H34N4O3
																																					C3F6	Tropine	Alkaloids	C8H15NO
																																					C3J7	Toyocamycin	Carbohydrates	C12H13N5O4
																																					D2K2	Orcinol glucoside	Polyketides	C13H18O7
																																					D2R7	Racepinephrine	Alkaloids	C9H13NO3
																																					D5R0	(2R,3R)-3-hydroxy-5,7-dimethoxy-2-(4-methoxyphenyl)chroman-4-one	Shikimates and Phenylpropanoids	C18H18O6
																																					D7A6	Fabiatrin	Shikimates and Phenylpropanoids	C21H26O13
																																					D7M9	cyclo[D-OVal-N(Me)xiIle-D-OVal-N(Me)xiIle-D-OVal-N(Me)xiIle]	Amino acids and Peptides	C36H63N3O9
																																					E0C2	(E)-1-(3,4-dihydroxy-2,6-dimethoxy-phenyl)-3-phenyl-prop-2-en-1-one	Shikimates and Phenylpropanoids	C17H16O5
																																					E1X4	3-[[7-(1,1-dimethylallyl)-2,2-dimethyl-8H-pyrano[3,2-f]indol-6-yl]methyl]-2,3,6,7,8,8a-hexahydropyrrolo[1,2-a]pyrazine-1,4-dione	Amino acids and Peptides	C26H31N3O3
																																					E2X9	1-[4-hydroxy-2-methyl-6-[(2S,3R,4S,5S,6R)-3,4,5-trihydroxy-6-(hydroxymethyl)tetrahydropyran-2-yl]oxy-phenyl]ethanone	Polyketides	C15H20O8
																																					E3C7	2,3-bis(hydroxymethyl)-8-methoxy-1-(3,4,5-trimethoxyphenyl)tetralin-6,7-diol	Shikimates and Phenylpropanoids	C22H28O8
																																					E6U4	(2S,3S,4S,5R,6R)-3,4,5-trihydroxy-6-[2-hydroxy-3-(4-hydroxy-3,5-dimethoxybenzoyl)oxypropoxy]oxane-2-carboxylic acid	Shikimates and Phenylpropanoids	C18H24O13

## Sheet: Supplementary Table S2
Supplementary Table S3 Statistical summary of data generated
Sample	Raw Data(bp)	Valid Data(bp)	Valid Ratio(reads)	Q20%	Q30%	GC content%
CK_1	52405324	50668386	96.69	99.51	98.09	44.5
CK_2	35152178	34116580	97.05	99.6	98.2	44.5
CK_3	55246342	53510528	96.86	99.51	98	44.5
CK+ZnNP_1	55189242	53462928	96.87	99.51	97.99	45
CK+ZnNP_2	41143702	39930992	97.05	99.51	98.13	44.5
CK+ZnNP_3	42826168	41499438	96.9	99.51	98.16	45
M_1	42486916	40968240	96.43	99.48	98.08	44.5
M_2	44230252	42718180	96.58	99.52	98.19	44.5
M_3	42139816	40744494	96.69	99.5	98.13	44.5
M+ZnNP_1	42427324	40788966	96.14	99.57	98.29	44.5
M+ZnNP_2	42386402	41018700	96.77	99.61	98.32	44.5
M+ZnNP_3	40652404	39529832	97.24	99.6	98.41	44.5

## Sheet: Supplementary Table S3
	KEGG enrichment analysis of differentially
	expressed genes in the blue module
	Pathway_ID	KEGG_Level	Pathway_Name	P.value
	ko04075	Environmental Information Processing	Plant hormone signal transduction	2.32289e-47
	ko00195	Metabolism	Photosynthesis	1.6999e-27
	ko00010	Metabolism	Glycolysis / Gluconeogenesis	2.61475e-20
	ko04016	Environmental Information Processing	MAPK signaling pathway - plant	7.04418e-19
	ko04120	Genetic Information Processing	Ubiquitin mediated proteolysis	3.0332e-17
	ko04626	Organismal Systems	Plant-pathogen interaction	1.60855e-16
	ko00270	Metabolism	Cysteine and methionine metabolism	3.87191e-16
	ko04141	Genetic Information Processing	Protein processing in endoplasmic reticulum	1.21384e-12
	ko00196	Metabolism	Photosynthesis - antenna proteins	1.98229e-12
	ko00480	Metabolism	Glutathione metabolism	2.76144e-12
	ko00600	Metabolism	Sphingolipid metabolism	1.18616e-11
	ko00052	Metabolism	Galactose metabolism	2.89844e-11
	ko04712	Organismal Systems	Circadian rhythm - plant	3.61847e-11
	ko00071	Metabolism	Fatty acid degradation	5.25861e-11
	ko00350	Metabolism	Tyrosine metabolism	1.71664e-10
	ko00941	Metabolism	Flavonoid biosynthesis	1.31997e-09
	ko04146	Cellular Processes	Peroxisome	2.18605e-09
	ko00520	Metabolism	Amino sugar and nucleotide sugar metabolism	5.01845e-09
	ko00250	Metabolism	Alanine, aspartate and glutamate metabolism	7.92934e-09
	ko00260	Metabolism	Glycine, serine and threonine metabolism	8.79043e-09
	ko00940	Metabolism	Phenylpropanoid biosynthesis	1.3395e-08
	ko00430	Metabolism	Taurine and hypotaurine metabolism	2.1267e-08
	ko00710	Metabolism	Carbon fixation by Calvin cycle	4.44862e-08
	ko00500	Metabolism	Starch and sucrose metabolism	4.79371e-08
	ko00230	Metabolism	Purine metabolism	5.37719e-08
